# Supplementary material for: Nested PCR amplification of the mitochondrial hypervariable region for non-invasive eDNA detection of Cryptobranchus alleganiensis
Source: PLoS One. 2025 Jul 23;20(7):e0328633. doi: 10.1371/journal.pone.0328633 (PMC12286349; doi:10.1371/journal.pone.0328633)
Supplement: S2 File — (CSV) [file pone.0328633.s002.csv]

Description	Scientific Name	Max Score	Total Score	Query Cover	E value	Per. ident	Acc. Len	Accession
Ranodon sibiricus isolate 12 control region, partial sequence; mitochondrial	Ranodon sibiricus	40.1	40.1	100%	1.4	100	834	EF611071.1
Iranodon persicus mitochondrion, partial genome	Paradactylodon persicus	40.1	40.1	100%	1.4	100	16336	MK737946.1
Ranodon sibiricus isolate 13 control region, partial sequence; mitochondrial	Ranodon sibiricus	40.1	40.1	100%	1.4	100	693	EF611072.1
Ranodon sibiricus isolate 16 control region, partial sequence; mitochondrial	Ranodon sibiricus	40.1	40.1	100%	1.4	100	835	EF611075.1
Ranodon sibiricus isolate 17 control region, partial sequence; mitochondrial	Ranodon sibiricus	40.1	40.1	100%	1.4	100	829	EF611076.1
Cryptobranchus alleganiensis mitochondrial DNA, D-loop region, tRNA-Phe, complete and partial sequence, isolate: sample 31	Cryptobranchus alleganiensis	40.1	40.1	100%	1.4	100	787	AB445803.1
Ranodon sibiricus isolate 10 control region, partial sequence; mitochondrial	Ranodon sibiricus	40.1	40.1	100%	1.4	100	667	EF611069.1
Ranodon sibiricus isolate 9 control region, partial sequence; mitochondrial	Ranodon sibiricus	40.1	40.1	100%	1.4	100	832	EF611068.1
Ranodon sibiricus mitochondrion, complete genome	Ranodon sibiricus	40.1	40.1	100%	1.4	100	16418	NC_004021.1
Ranodon sibiricus isolate 1 control region, partial sequence; mitochondrial	Ranodon sibiricus	40.1	40.1	100%	1.4	100	816	EF611060.1
Ranodon sibiricus isolate 18 control region, partial sequence; mitochondrial	Ranodon sibiricus	40.1	40.1	100%	1.4	100	832	EF611077.1
Ranodon sibiricus isolate 6 control region, partial sequence; mitochondrial	Ranodon sibiricus	40.1	40.1	100%	1.4	100	828	EF611065.1
Ranodon sibiricus isolate 3 control region, partial sequence; mitochondrial	Ranodon sibiricus	40.1	40.1	100%	1.4	100	833	EF611062.1
Ranodon sibiricus isolate 2 control region, partial sequence; mitochondrial	Ranodon sibiricus	40.1	40.1	100%	1.4	100	774	EF611061.1
Ranodon sibiricus isolate 5 control region, partial sequence; mitochondrial	Ranodon sibiricus	40.1	40.1	100%	1.4	100	820	EF611064.1
Cryptobranchus alleganiensis mitochondrion, partial genome	Cryptobranchus alleganiensis	40.1	40.1	100%	1.4	100	16309	GQ368662.1
Ranodon sibiricus isolate 8 control region, partial sequence; mitochondrial	Ranodon sibiricus	40.1	40.1	100%	1.4	100	688	EF611067.1
Ranodon sibiricus isolate 4 control region, partial sequence; mitochondrial	Ranodon sibiricus	40.1	40.1	100%	1.4	100	836	EF611063.1
Ranodon sibiricus isolate 15 control region, partial sequence; mitochondrial	Ranodon sibiricus	40.1	40.1	100%	1.4	100	828	EF611074.1
Ranodon sibiricus isolate 7 control region, partial sequence; mitochondrial	Ranodon sibiricus	40.1	40.1	100%	1.4	100	776	EF611066.1
Batrachuperus mustersi mitochondrion, complete genome	Afghanodon mustersi	40.1	40.1	100%	1.4	100	16383	NC_008090.1
Batrachuperus gorganensis mitochondrion, complete genome	Paradactylodon persicus	40.1	40.1	100%	1.4	100	16374	NC_008091.1
Ranodon sibiricus isolate 21 control region, partial sequence; mitochondrial	Ranodon sibiricus	40.1	40.1	100%	1.4	100	687	EF611080.1
Ranodon sibiricus isolate 14 control region, partial sequence; mitochondrial	Ranodon sibiricus	40.1	40.1	100%	1.4	100	755	EF611073.1
Ranodon sibiricus isolate 11 control region, partial sequence; mitochondrial	Ranodon sibiricus	40.1	40.1	100%	1.4	100	691	EF611070.1
Ranodon sibiricus haplotype 1 D-loop, partial sequence; mitochondrial	Ranodon sibiricus	40.1	40.1	100%	1.4	100	1229	JN863413.1
Ranodon sibiricus mitochondrial DNA, D-loop region, partial sequence, haplotype: CR4	Ranodon sibiricus	40.1	40.1	100%	1.4	100	1067	LC031506.1
Ranodon sibiricus mitochondrial DNA, D-loop region, partial sequence, haplotype: CR13	Ranodon sibiricus	40.1	40.1	100%	1.4	100	1066	LC031515.1
Ranodon sibiricus haplotype 2 D-loop, partial sequence; mitochondrial	Ranodon sibiricus	40.1	40.1	100%	1.4	100	1229	JN863414.1
Ranodon sibiricus mitochondrial DNA, D-loop region, partial sequence, haplotype: CR1	Ranodon sibiricus	40.1	40.1	100%	1.4	100	1067	LC031504.1
Ranodon sibiricus haplotype 3 D-loop, partial sequence; mitochondrial	Ranodon sibiricus	40.1	40.1	100%	1.4	100	1229	JN863415.1
Ranodon sibiricus mitochondrial DNA, D-loop region, partial sequence, haplotype: CR14	Ranodon sibiricus	40.1	40.1	100%	1.4	100	1067	LC031516.1
Ranodon sibiricus mitochondrial DNA, D-loop region, partial sequence, haplotype: CR15	Ranodon sibiricus	40.1	40.1	100%	1.4	100	1067	LC031517.1
Ranodon sibiricus mitochondrial DNA, D-loop region, partial sequence, haplotype: CR10	Ranodon sibiricus	40.1	40.1	100%	1.4	100	1067	LC031512.1
Ranodon sibiricus mitochondrial DNA, D-loop region, partial sequence, haplotype: CR6	Ranodon sibiricus	40.1	40.1	100%	1.4	100	1067	LC031508.1
Ranodon sibiricus mitochondrial DNA, D-loop region, partial sequence, haplotype: CR11	Ranodon sibiricus	40.1	40.1	100%	1.4	100	1067	LC031513.1
Ranodon sibiricus mitochondrial DNA, D-loop region, partial sequence, haplotype: CR5	Ranodon sibiricus	40.1	40.1	100%	1.4	100	1067	LC031507.1
Ranodon sibiricus mitochondrial DNA, D-loop region, partial sequence, haplotype: CR9	Ranodon sibiricus	40.1	40.1	100%	1.4	100	1067	LC031511.1
Ranodon sibiricus mitochondrial DNA, D-loop region, partial sequence, haplotype: CR12	Ranodon sibiricus	40.1	40.1	100%	1.4	100	1067	LC031514.1
Ranodon sibiricus mitochondrial DNA, D-loop region, partial sequence, haplotype: CR2	Ranodon sibiricus	40.1	40.1	100%	1.4	100	1067	LC031505.1
Ranodon sibiricus mitochondrial DNA, D-loop region, partial sequence, haplotype: CR8	Ranodon sibiricus	40.1	40.1	100%	1.4	100	1067	LC031510.1
Hynobius quelpaertensis isolate mms1190 D-loop, partial sequence; mitochondrial	Hynobius quelpaertensis	38.2	38.2	95%	5.7	100	764	MK593528.1
Hynobius retardatus voucher CIB-XM3144 mitochondrion, partial genome	Hynobius retardatus	38.2	38.2	95%	5.7	100	16336	HM036351.1
Hynobius bambusicolus mitochondrion, complete genome	Hynobius bambusicolus	38.2	38.2	95%	5.7	100	16406	PQ220620.1
Hynobius yiwuensis voucher CIB-XM2843 mitochondrion, complete genome	Hynobius yiwuensis	38.2	38.2	95%	5.7	100	16494	NC_020649.1
Hynobius chinensis mitochondrion, complete genome	Hynobius chinensis	38.2	38.2	95%	5.7	100	16495	JQ710885.1
Hynobius maoershanensis mitochondrion, complete genome	Hynobius maoershanensis	38.2	38.2	95%	5.7	100	16412	NC_023789.1
Hynobius chinensis voucher CIB-XM2853 mitochondrion, complete genome	Hynobius chinensis	38.2	38.2	95%	5.7	100	16404	HM036353.1
Hynobius chinensis mitochondrion, complete genome	Hynobius chinensis	38.2	38.2	95%	5.7	100	16408	NC_008088.1
Hynobius guabangshanensis mitochondrion, complete genome	Hynobius guabangshanensis	38.2	38.2	95%	5.7	100	16408	NC_013762.1
Hynobius amjiensis mitochondrion, complete genome	Hynobius amjiensis	38.2	38.2	95%	5.7	100	16401	NC_008076.1
Hynobius unisacculus mitochondrion, complete genome	Hynobius unisacculus	38.2	38.2	95%	5.7	100	16411	MN242821.1
Hynobius maoershanensis voucher CIB-XM2121 mitochondrion, partial genome	Hynobius maoershanensis	38.2	38.2	95%	5.7	100	16421	HM036355.1
Hynobius unisacculus mitochondrion, complete genome	Hynobius unisacculus	38.2	38.2	95%	5.7	100	16413	NC_045210.1
Hynobius guabangshanensis D-loop, partial sequence; mitochondrial	Hynobius guabangshanensis	38.2	38.2	95%	5.7	100	803	GQ253516.1
Hynobius maoershanensis mitochondrion, complete genome	Hynobius maoershanensis	38.2	38.2	95%	5.7	100	16410	OP133273.1
Leuconostoc pseudomesenteroides strain CBA3630 chromosome, complete genome	Leuconostoc pseudomesenteroides	36.2	36.2	90%	22	100	2234062	CP042383.1
PREDICTED: Hemicordylus capensis claudin-10-like (LOC128349042), transcript variant X2, mRNA	Hemicordylus capensis	36.2	36.2	90%	22	100	1866	XM_053304909.1
Leuconostoc pseudomesenteroides strain L64 chromosome, complete genome	Leuconostoc pseudomesenteroides	36.2	36.2	90%	22	100	2050591	CP113947.1
Liua shihi mitochondrion, complete genome	Liua shihi	36.2	36.2	90%	22	100	16376	NC_008078.1
PREDICTED: Hemicordylus capensis uncharacterized LOC128331649 (LOC128331649), ncRNA	Hemicordylus capensis	36.2	36.2	90%	22	100	4681	XR_008310383.1
PREDICTED: Hemicordylus capensis claudin-10-like (LOC128349042), transcript variant X4, mRNA	Hemicordylus capensis	36.2	36.2	90%	22	100	1608	XM_053304911.1
PREDICTED: Hemicordylus capensis claudin-34-like (LOC128349096), transcript variant X1, mRNA	Hemicordylus capensis	36.2	36.2	90%	22	100	4814	XM_053305019.1
Leuconostoc pseudomesenteroides strain FDAARGOS_1003 chromosome, complete genome	Leuconostoc pseudomesenteroides	36.2	36.2	90%	22	100	2114657	CP065993.1
Leuconostoc pseudomesenteroides isolate Leuconostoc pseudomesenteroides CIRM-BIA2446 genome assembly, chromosome: 1	Leuconostoc pseudomesenteroides	36.2	36.2	90%	22	100	2186513	OZ061555.1
Liua tsinpaensis voucher Tsinpa20141205 mitochondrion, complete genome	Liua tsinpaensis	36.2	36.2	90%	22	100	16378	KP233806.1
Liua tsinpaensis mitochondrion, complete genome	Liua tsinpaensis	36.2	36.2	90%	22	100	16380	NC_008081.1
PREDICTED: Chelonia mydas RWD domain containing 3 (RWDD3), transcript variant X5, mRNA	Chelonia mydas	36.2	36.2	90%	22	100	6311	XM_043521477.1
Hynobius leechii isolate 06-GCF mitochondrion, complete genome	Hynobius leechii	34.2	34.2	85%	89	100	16424	PP543686.1
Iranodon persicus mitochondrion, partial genome	Paradactylodon persicus	34.2	34.2	100%	89	95	16376	MK737945.1
Onychodactylus zhangyapingi voucher ZY-230519061907 mitochondrion, complete genome	Onychodactylus zhangyapingi	34.2	34.2	85%	89	100	16469	OR789859.1
Onychodactylus zhangyapingi voucher ZY-2306280102 mitochondrion, complete genome	Onychodactylus zhangyapingi	34.2	34.2	85%	89	100	16469	OR789861.1
Onychodactylus zhangyapingi voucher ZY-2306280107 mitochondrion, complete genome	Onychodactylus zhangyapingi	34.2	34.2	85%	89	100	16469	OR789866.1
Onychodactylus zhangyapingi voucher ZY-23062505128 mitochondrion, complete genome	Onychodactylus zhangyapingi	34.2	34.2	85%	89	100	16469	OR789839.1
Onychodactylus koreanus voucher HNIBRAM162 mitochondrion, complete genome	Onychodactylus koreanus	34.2	34.2	85%	89	100	16445	PV116343.1
Onychodactylus zhangyapingi voucher ZY-230519061901 mitochondrion, complete genome	Onychodactylus zhangyapingi	34.2	34.2	85%	89	100	16469	OR789853.1
Onychodactylus zhangyapingi voucher ZY-2306280110 mitochondrion, complete genome	Onychodactylus zhangyapingi	34.2	34.2	85%	89	100	16469	OR789869.1
Sporomusa acidovorans DSM 3132 chromosome, complete genome	Sporomusa acidovorans DSM 3132	34.2	34.2	85%	89	100	5955502	CP155571.1
Onychodactylus zhangyapingi voucher ZY-2306250374 mitochondrion, complete genome	Onychodactylus zhangyapingi	34.2	34.2	85%	89	100	16469	OR789847.1
Onychodactylus zhangyapingi voucher ZY-230519061904 mitochondrion, complete genome	Onychodactylus zhangyapingi	34.2	34.2	85%	89	100	16468	OR789856.1
Onychodactylus zhangyapingi voucher ZY-23062505130 mitochondrion, complete genome	Onychodactylus zhangyapingi	34.2	34.2	85%	89	100	16469	OR789841.1
Onychodactylus zhangyapingi voucher ZY-2306250372 mitochondrion, complete genome	Onychodactylus zhangyapingi	34.2	34.2	85%	89	100	16470	OR789845.1
Onychodactylus zhangyapingi voucher ZY-23062505131 mitochondrion, complete genome	Onychodactylus zhangyapingi	34.2	34.2	85%	89	100	16469	OR789842.1
Onychodactylus zhangyapingi voucher ZY-2306260282 mitochondrion, complete genome	Onychodactylus zhangyapingi	34.2	34.2	85%	89	100	16469	OR789835.1
Onychodactylus zhangyapingi voucher ZY-23062604153 mitochondrion, complete genome	Onychodactylus zhangyapingi	34.2	34.2	85%	89	100	16470	OR789834.1
Onychodactylus zhangyapingi voucher ZY-2306250380 mitochondrion, complete genome	Onychodactylus zhangyapingi	34.2	34.2	85%	89	100	16469	OR789851.1
Hynobius leechii isolate 05-DED mitochondrion, complete genome	Hynobius leechii	34.2	34.2	85%	89	100	16425	PP543687.1
Onychodactylus zhangyapingi voucher ZY-2306280111 mitochondrion, complete genome	Onychodactylus zhangyapingi	34.2	34.2	85%	89	100	16469	OR789870.1
Onychodactylus zhangyapingi voucher ZY-2306250375 mitochondrion, complete genome	Onychodactylus zhangyapingi	34.2	34.2	85%	89	100	16470	OR789848.1
Onychodactylus zhangyapingi voucher ZY-230519061905 mitochondrion, complete genome	Onychodactylus zhangyapingi	34.2	34.2	85%	89	100	16469	OR789857.1
Onychodactylus zhangyapingi voucher ZY-2306280103 mitochondrion, complete genome	Onychodactylus zhangyapingi	34.2	34.2	85%	89	100	16469	OR789862.1
Onychodactylus zhangyapingi voucher ZY-2306260283 mitochondrion, complete genome	Onychodactylus zhangyapingi	34.2	34.2	85%	89	100	16470	OR789836.1
Onychodactylus zhangyapingi voucher ZY-23062505133 mitochondrion, complete genome	Onychodactylus zhangyapingi	34.2	34.2	85%	89	100	16469	OR789844.1
Onychodactylus zhangyapingi voucher ZY-2306250377 mitochondrion, partial genome	Onychodactylus zhangyapingi	34.2	34.2	85%	89	100	8190	OR789872.1
Cairina moschata breed yongchun chromosome 19	Cairina moschata	34.2	34.2	85%	89	100	13025588	CP130396.1
Onychodactylus sillanus voucher Y1 mitochondrion, complete genome	Onychodactylus sillanus	34.2	34.2	85%	89	100	16452	PP972210.1
Onychodactylus zhangyapingi voucher ZY-2306240699 mitochondrion, partial genome	Onychodactylus zhangyapingi	34.2	34.2	85%	89	100	8891	OR789871.1
Onychodactylus zhangyapingi voucher ZY-230519061902 mitochondrion, complete genome	Onychodactylus zhangyapingi	34.2	34.2	85%	89	100	16469	OR789854.1
Onychodactylus zhangyapingi voucher ZY-2306280105 mitochondrion, complete genome	Onychodactylus zhangyapingi	34.2	34.2	85%	89	100	16469	OR789864.1
Streptomyces canus strain NBC_00866 chromosome, complete genome	Streptomyces canus	34.2	34.2	85%	89	100	10632801	CP108818.1
