# Supplementary material for: Nested PCR amplification of the mitochondrial hypervariable region for non-invasive eDNA detection of Cryptobranchus alleganiensis
Source: PLoS One. 2025 Jul 23;20(7):e0328633. doi: 10.1371/journal.pone.0328633 (PMC12286349; doi:10.1371/journal.pone.0328633)
Supplement: S3 File — (CSV) [file pone.0328633.s003.csv]

Description	Scientific Name	Max Score	Total Score	Query Cover	E value	Per. ident	Acc. Len	Accession
MAG: Dehalococcoidia bacterium isolate 530a8394-237e-405c-b316-5e5b388c5070 genome assembly, chromosome: 1	Dehalococcoidia bacterium	40.1	40.1	100%	1.4	100	4309579	OZ253472.1
MAG: Dehalococcoidia bacterium isolate 2cf537fc-0982-4557-984c-08c217a9abc2 genome assembly, chromosome: 1	Dehalococcoidia bacterium	40.1	40.1	100%	1.4	100	2799163	OZ252105.1
Hymenobacter sp. YIM 151500-1 chromosome, complete genome	Hymenobacter sp. YIM 151500-1	40.1	40.1	100%	1.4	100	4817280	CP110139.1
Rasbora dusonensis voucher BIF4922 mitochondrion, complete genome	Rasbora dusonensis	40.1	40.1	100%	1.4	100	16538	NC_063875.1
MAG: uncultured Alphaproteobacteria bacterium isolate 36580269-0a0b-41f5-a0f3-8f7859907d82 genome assembly, chromosome: 1	uncultured Alphaproteobacteria bacterium	40.1	40.1	100%	1.4	100	4149033	OX638326.1
Botrimarina mediterranea strain Spa11 chromosome	Botrimarina mediterranea	40.1	40.1	100%	1.4	100	5871207	CP036349.1
MAG: Dehalococcoidia bacterium isolate 9e3974e8-1b76-4a2a-ace1-a6b9f67a3735 genome assembly, chromosome: 1	Dehalococcoidia bacterium	40.1	40.1	100%	1.4	100	4145412	OY759598.1
Echinometra sp. isolate EZ mitochondrion, complete genome	Echinometra sp.	40.1	40.1	100%	1.4	100	15694	PV192924.1
MAG: Dehalococcoidia bacterium isolate 9f0a9a3c-fef9-4240-ab4a-9ab2d70ca0d2 genome assembly, chromosome: 1	Dehalococcoidia bacterium	40.1	40.1	100%	1.4	100	3394821	OZ247432.1
MAG: Dehalococcoidia bacterium isolate 04e6ab6d-c5ba-4423-8fa6-d9e5227a47fe genome assembly, chromosome: 1	Dehalococcoidia bacterium	40.1	40.1	100%	1.4	100	3162299	OZ251500.1
Hymenobacter sp. DG01 chromosome, complete genome	Hymenobacter sp. DG01	40.1	40.1	100%	1.4	100	4731053	CP040936.1
MAG: Dehalococcoidia bacterium isolate f6a585c4-e35e-4cc9-a722-66a179f45198 genome assembly, chromosome: 1	Dehalococcoidia bacterium	40.1	40.1	100%	1.4	100	4227635	OZ240223.1
Tuwongella immobilis isolate MBLW1 genome assembly, chromosome: 1	Tuwongella immobilis	40.1	40.1	100%	1.4	100	6690754	LR593887.1
MAG: Botrimarina mediterranea isolate 204b81ce-d42a-40b5-a20c-6ec25b30b808 genome assembly, chromosome: 1	Botrimarina mediterranea	40.1	40.1	100%	1.4	100	5574936	OZ245736.1
Dermophis mexicanus mitochondrial CYTB gene, partial cds, tRNA-Thr, tRNA-Pro, D-loop, tRNA-Phe, 12S rRNA, complete sequence	Dermophis mexicanus	40.1	40.1	100%	1.4	100	1611	LC767909.1
Hymenobacter volaticus strain 5420 S-77 chromosome, complete genome	Hymenobacter volaticus	40.1	40.1	100%	1.4	100	5309762	CP095061.1
MAG: Dehalococcoidia bacterium isolate ef173376-b59c-4e26-81a4-37713676cc5d genome assembly, chromosome: 1	Dehalococcoidia bacterium	40.1	40.1	100%	1.4	100	3476543	OZ251484.1
Mesalina olivieri voucher UJ-Lac-50 mitochondrion, complete genome	Mesalina olivieri	40.1	40.1	100%	1.4	100	16899	NC_059774.1
Thermosporothrix sp. COM3 DNA, nearly complete genome	Thermosporothrix sp. COM3	40.1	40.1	100%	1.4	100	7674705	AP019376.1
Loxopholis percarinatum voucher MTR9940 mitochondrion, complete genome	Loxopholis percarinatum	40.1	40.1	100%	1.4	100	15875	MW864329.1
Rasbora dusonensis voucher BIF6489 mitochondrion, complete genome	Rasbora dusonensis	40.1	40.1	100%	1.4	100	16537	MW232454.1
MAG: Dehalococcoidia bacterium isolate c007961a-0c0c-4106-a690-a869d044ef0b genome assembly, chromosome: 1	Dehalococcoidia bacterium	40.1	40.1	100%	1.4	100	2711487	OY730226.1
Hymenobacter sp. HDW8 chromosome, complete genome	Hymenobacter sp. HDW8	40.1	40.1	100%	1.4	100	4717777	CP049907.1
Hymenobacter sp. BT18 chromosome, complete genome	Hymenobacter sp. BT18	40.1	40.1	100%	1.4	100	4690582	CP050954.1
MAG: Dehalococcoidia bacterium isolate 3b495d67-e50b-4882-835c-76b80cb76314 genome assembly, chromosome: 1	Dehalococcoidia bacterium	40.1	40.1	100%	1.4	100	2833089	OZ252094.1
MAG: Dehalococcoidia bacterium isolate c2b86379-bd31-4c30-aa6f-eeb60e07e050 genome assembly, chromosome: 1	Dehalococcoidia bacterium	40.1	40.1	100%	1.4	100	2779407	OY764162.1
Loxopholis percarinatum voucher MTR41460 mitochondrion, complete genome	Loxopholis percarinatum	40.1	40.1	100%	1.4	100	15869	MW864331.1
Pygmaeocidaris prionigera mitochondrion, complete genome	Pygmaeocidaris prionigera	40.1	40.1	100%	1.4	100	16358	NC_057116.1
MAG: Dehalococcoidia bacterium isolate 80dece80-02d0-4e71-89cf-4e35314ec78f genome assembly, chromosome: 1	Dehalococcoidia bacterium	40.1	40.1	100%	1.4	100	2667440	OZ243964.1
MAG: uncultured Candidatus Saccharibacteria bacterium isolate SRP220891_co2_302 genome assembly, chromosome: 1	uncultured Candidatus Saccharibacteria bacterium	40.1	40.1	100%	1.4	100	1136458	OZ246404.1
Heliocidaris crassispina isolate zs1 mitochondrion, complete genome	Heliocidaris crassispina	40.1	40.1	100%	1.4	100	15678	MN275902.1
Hydrophis curtus mitochondrion, complete genome	Hydrophis curtus	40.1	40.1	100%	1.4	100	17839	MT712129.1
Aspidodiadema arcitum mitochondrion, complete genome	Aspidodiadema arcitum	40.1	40.1	100%	1.4	100	15870	NC_065299.1
MAG: Dehalococcoidia bacterium isolate bf0c3db4-aa9a-4590-80fe-59eb253c834e genome assembly, chromosome: 1	Dehalococcoidia bacterium	40.1	40.1	100%	1.4	100	2786635	OZ242299.1
MAG: Caldilineaceae bacterium isolate d2195f49-377d-4541-a043-bf13a4cdbf58 genome assembly, chromosome: 1	Caldilineaceae bacterium	40.1	40.1	100%	1.4	100	5042925	OZ241972.1
Xenochrophis piscator voucher CFSLK_IM_XP512567 mitochondrion, complete genome	Fowlea piscator	40.1	40.1	100%	1.4	100	16999	NC_061951.1
MAG: Dehalococcoidia bacterium isolate d63046ed-7a55-4dc1-8bb2-d3050b7f4681 genome assembly, chromosome: 1	Dehalococcoidia bacterium	40.1	40.1	100%	1.4	100	3812474	OZ242283.1
Malayopython reticulatus mitochondrion, complete genome	Malayopython reticulatus	40.1	40.1	100%	1.4	100	17641	NC_042397.1
MAG: Caldilineaceae bacterium isolate 6911f4b3-f793-4dac-9473-b80504ec0e1d genome assembly, chromosome: 1	Caldilineaceae bacterium	40.1	40.1	100%	1.4	100	4149744	OZ220676.1
MAG: Dehalococcoidia bacterium isolate 2dcd4ef8-4200-4d3b-942c-b6f2e12e8c0d genome assembly, chromosome: 1	Dehalococcoidia bacterium	40.1	40.1	100%	1.4	100	2869799	OZ242210.1
MAG: Dehalococcoidia bacterium isolate 3ca8c83b-605f-4fcd-bc6c-fe95b3c2bdbe genome assembly, chromosome: 1	Dehalococcoidia bacterium	40.1	40.1	100%	1.4	100	3699780	OZ244741.1
MAG: Dehalococcoidia bacterium isolate 6876e8b5-2850-4095-a133-48836ebfd8cd genome assembly, chromosome: 1	Dehalococcoidia bacterium	40.1	40.1	100%	1.4	100	3713310	OY762210.1
Isopachys gyldenstolpei mitochondrion, complete genome	Isopachys gyldenstolpei	40.1	40.1	100%	1.4	100	17210	NC_041147.1
MAG: Dehalococcoidia bacterium isolate 552d0281-56ae-4b1c-9010-7409b7828556 genome assembly, chromosome: 1	Dehalococcoidia bacterium	40.1	40.1	100%	1.4	100	2717351	OZ220697.1
MAG: Caldilineaceae bacterium isolate 8001ab44-f51e-421f-a9cb-e37241f3d792 genome assembly, chromosome: 1	Caldilineaceae bacterium	40.1	40.1	100%	1.4	100	5095116	OZ241922.1
MAG: Dehalococcoidia bacterium isolate bb874fd2-ee0c-4288-94b4-44cbacb43f92 genome assembly, chromosome: 1	Dehalococcoidia bacterium	40.1	40.1	100%	1.4	100	3755442	OZ220693.1
MAG: Planctomycetota bacterium isolate c745feeb-1740-47bf-bbe2-8d90712da449 genome assembly, chromosome: 1	Planctomycetota bacterium	40.1	40.1	100%	1.4	100	7193928	OZ245838.1
MAG: Caldilineaceae bacterium isolate a899776b-b056-4485-9c07-32f68bcef489 genome assembly, chromosome: 1	Caldilineaceae bacterium	40.1	40.1	100%	1.4	100	6815163	OZ243888.1
mitochondrion, complete genome	Rhabdophis swinhonis	40.1	40.1	100%	1.4	100	18525	PQ473535.1
Loxopholis percarinatum voucher MTR40828 mitochondrion, complete genome	Loxopholis percarinatum	40.1	40.1	100%	1.4	100	15438	MW864330.1
Hymenobacter sediminicola strain S2-20-2 chromosome, complete genome	Hymenobacter sediminicola	40.1	40.1	100%	1.4	100	4511071	CP060202.1
MAG: Dehalococcoidia bacterium isolate 2195bedf-1493-43de-a809-7e41b9a4a3f2 genome assembly, chromosome: 1	Dehalococcoidia bacterium	40.1	40.1	100%	1.4	100	3233344	OZ253485.1
MAG: Dehalococcoidia bacterium isolate be0a7399-3cfc-4bfb-8065-0cf5b5fd85b7 genome assembly, chromosome: 1	Dehalococcoidia bacterium	40.1	40.1	100%	1.4	100	3264858	OZ242018.1
Botrimarina mediterranea strain K2D chromosome, complete genome	Botrimarina mediterranea	40.1	40.1	100%	1.4	100	5769002	CP036350.1
Hymenobacter sp. BRD128 chromosome, complete genome	Hymenobacter sp. BRD128	40.1	40.1	100%	1.4	100	4604416	CP053908.1
Hydrophis curtus mitochondrion, complete genome	Hydrophis curtus	40.1	40.1	100%	1.4	100	17702	NC_046794.1
MAG: Dehalococcoidia bacterium isolate 2a27cef4-6af2-4f96-82a3-29fad4755a7e genome assembly, chromosome: 1	Dehalococcoidia bacterium	40.1	40.1	100%	1.4	100	3569597	OZ220685.1
MAG: Dehalococcoidia bacterium isolate 155f1a69-6e9e-45b9-9f90-cb8b40f06a4f genome assembly, chromosome: 1	Dehalococcoidia bacterium	40.1	40.1	100%	1.4	100	4189098	OZ220672.1
Thermogemmatispora sp. A3-2 DNA, complete genome	Thermogemmatispora argillosa	40.1	72.4	100%	1.4	100	5541392	AP019377.1
MAG: Dehalococcoidia bacterium isolate e17dd254-e2e4-46ca-aa76-34ed56c1cae1 genome assembly, chromosome: 1	Dehalococcoidia bacterium	40.1	40.1	100%	1.4	100	3145608	OY762443.1
Xenopeltis hainanensis mitochondrion, complete genome	Xenopeltis hainanensis	40.1	40.1	100%	1.4	100	18805	MW430026.1
Pseudocentrotus depressus isolate PD5 mitochondrion, complete genome	Pseudocentrotus depressus	40.1	40.1	100%	1.4	100	15715	KC898203.2
Echinocrepis rostrata mitochondrion, complete genome	Echinocrepis rostrata	40.1	40.1	100%	1.4	100	15716	NC_083273.1
MAG: Dehalococcoidia bacterium isolate 760011ba-b86d-4164-aa55-395d04384f54 genome assembly, chromosome: 1	Dehalococcoidia bacterium	40.1	40.1	100%	1.4	100	3247277	OZ244723.1
MAG: Dehalococcoidia bacterium isolate 33b6bc49-da4e-4245-9c13-a272f439a3dc genome assembly, chromosome: 1	Dehalococcoidia bacterium	40.1	40.1	100%	1.4	100	3443006	OZ242284.1
MAG: Dehalococcoidia bacterium isolate 43ccb18f-af08-49d2-9d38-583f6829fde5 genome assembly, chromosome: 1	Dehalococcoidia bacterium	40.1	40.1	100%	1.4	100	3579473	OZ253453.1
Colobocentrotus mertensii voucher KNZ-OKN19 mitochondrion, complete genome	Colobocentrotus mertensii	40.1	40.1	100%	1.4	100	15739	NC_050276.1
Hymenobacter sp. NBH84 chromosome, complete genome	Hymenobacter sp. NBH84	40.1	40.1	100%	1.4	100	4779090	CP043644.1
MAG: Ktedonobacterales bacterium isolate bin_006 chromosome, complete genome	Ktedonobacterales bacterium	40.1	40.1	100%	1.4	100	5069607	CP126532.1
MAG: Dehalococcoidia bacterium isolate 99511b8e-fdeb-40b8-a9fc-769d5cc020c2 genome assembly, chromosome: 1	Dehalococcoidia bacterium	40.1	40.1	100%	1.4	100	2693417	OY760908.2
MAG: Planctomycetota bacterium isolate 38a7a2fe-8a90-4c6b-bc07-7099b689307d genome assembly, chromosome: 1	Planctomycetota bacterium	40.1	40.1	100%	1.4	100	8065702	OZ245006.1
Hymenobacter sp. 5516J-16 chromosome, complete genome	Hymenobacter sp. 5516J-16	40.1	40.1	100%	1.4	100	4537763	CP095058.1
MAG: Dehalococcoidia bacterium isolate 4242a2cd-c548-43ce-a6cb-d471f6a5c9d8 genome assembly, chromosome: 1	Dehalococcoidia bacterium	40.1	40.1	100%	1.4	100	3733890	OZ245405.1
MAG: Dehalococcoidia bacterium isolate ad06fa00-f9d4-4df5-aac3-c9777a52e3f0 genome assembly, chromosome: 1	Dehalococcoidia bacterium	40.1	40.1	100%	1.4	100	3165678	OZ242262.1
MAG: Dehalococcoidia bacterium isolate a84dde77-3f5b-4fe2-88b4-04aa9f9f1767 genome assembly, chromosome: 1	Dehalococcoidia bacterium	40.1	40.1	100%	1.4	100	3603830	OZ244564.1
MAG: uncultured Dehalococcoidia bacterium isolate fd47c038-abb2-4c05-9cdb-6b11942eec52 genome assembly, chromosome: 1	uncultured Dehalococcoidia bacterium	40.1	40.1	100%	1.4	100	2517953	OY282365.1
MAG: Dehalococcoidia bacterium isolate 3ac3ff71-9198-4354-86db-d96921461c44 genome assembly, chromosome: 1	Dehalococcoidia bacterium	40.1	40.1	100%	1.4	100	3671973	OZ244863.1
Ktedonobacteria bacterium brp13 DNA, complete genome	Ktedonobacteria bacterium brp13	40.1	40.1	100%	1.4	100	8879929	AP024096.1
MAG: Dehalococcoidia bacterium isolate 17254eae-7cb3-4ac9-839e-465292e2b3d4 genome assembly, chromosome: 1	Dehalococcoidia bacterium	40.1	40.1	100%	1.4	100	3034036	OY762633.1
Hymenobacter sp. BRD67 chromosome, complete genome	Hymenobacter sp. BRD67	40.1	40.1	100%	1.4	100	4413191	CP053904.1
Hymenobacter sp. 102 chromosome, complete genome	Unknown	40.1	40.1	100%	1.4	100	5190983	CP188172.1
Hymenobacter taeanensis strain TS19 chromosome, complete genome	Hymenobacter taeanensis	40.1	40.1	100%	1.4	100	4879662	CP053538.1
MAG: Dehalococcoidia bacterium isolate 04bbb1fd-b304-46d8-a6aa-ea4a1f3e4c6b genome assembly, chromosome: 3	Dehalococcoidia bacterium	40.1	40.1	100%	1.4	100	97309	OZ220058.1
MAG: Dehalococcoidia bacterium isolate f2a2dee8-fbed-446a-8eee-262c204d2a39 genome assembly, chromosome: 1	Dehalococcoidia bacterium	40.1	40.1	100%	1.4	100	3477165	OZ244816.1
MAG: Caldilineaceae bacterium isolate 497bc6fc-8e27-4b6b-899f-fb873f9f72b6 genome assembly, chromosome: 1	Caldilineaceae bacterium	40.1	40.1	100%	1.4	100	4353314	OZ242264.1
MAG: Dehalococcoidia bacterium isolate 6a5b5718-e0ca-4583-9154-875545b380e3 genome assembly, chromosome: 1	Dehalococcoidia bacterium	40.1	40.1	100%	1.4	100	3235595	OY764542.1
MAG: Dehalococcoidia bacterium isolate 2d2bd2f0-bb19-455d-b0e6-924b4cd30b0b genome assembly, chromosome: 1	Dehalococcoidia bacterium	40.1	40.1	100%	1.4	100	2943307	OZ241751.1
MAG: Dehalococcoidia bacterium isolate c597d9ae-e839-4a6c-83f3-3d6bda73bc97 genome assembly, chromosome: 1	Dehalococcoidia bacterium	40.1	40.1	100%	1.4	100	2938702	OZ244813.1
MAG: Dehalococcoidia bacterium isolate 46affbec-5afd-4908-a2aa-6a71a6f589da genome assembly, chromosome: 1	Dehalococcoidia bacterium	40.1	40.1	100%	1.4	100	3784729	OZ241888.1
MAG: Dehalococcoidia bacterium isolate d99f35f8-e104-4752-81ca-da635d51ba71 genome assembly, chromosome: 1	Dehalococcoidia bacterium	40.1	40.1	100%	1.4	100	3218282	OZ220745.1
MAG: uncultured Dehalococcoidia bacterium genome assembly, chromosome: 1	uncultured Dehalococcoidia bacterium	40.1	40.1	100%	1.4	100	2512416	OY282355.1
MAG: Dehalococcoidia bacterium isolate 3214a3e4-8eac-45e1-a090-ccf36b200536 genome assembly, chromosome: 1	Dehalococcoidia bacterium	40.1	40.1	100%	1.4	100	2015427	OZ220670.1
MAG: Dehalococcoidia bacterium isolate c1ccb28d-03af-49da-9b48-84a9185dfe7a genome assembly, chromosome: 1	Dehalococcoidia bacterium	40.1	40.1	100%	1.4	100	4119534	OZ220720.1
Hymenobacter sp. 5317J-9 chromosome, complete genome	Hymenobacter sp. 5317J-9	40.1	40.1	100%	1.4	100	5260371	CP095050.1
Hymenobacter yonginensis strain KCTC 22745 chromosome, complete genome	Hymenobacter yonginensis	40.1	40.1	100%	1.4	100	4681363	CP115396.1
Hymenobacter tibetensis strain KACC 21982 chromosome, complete genome	Hymenobacter tibetensis	40.1	40.1	100%	1.4	100	5736710	CP094669.1
MAG: Dehalococcoidia bacterium isolate 73e1cf89-bb5f-4822-b8fa-6749181b8977 genome assembly, chromosome: 1	Dehalococcoidia bacterium	40.1	40.1	100%	1.4	100	3357545	OZ245324.1
Hymenobacter qilianensis strain JCM 19763 chromosome, complete genome	Hymenobacter qilianensis	40.1	40.1	100%	1.4	100	4629874	CP060784.1
Hymenobacter cellulosilyticus strain 5116 S-3 chromosome, complete genome	Hymenobacter cellulosilyticus	40.1	40.1	100%	1.4	100	5832456	CP095046.1
MAG: Dehalococcoidia bacterium isolate 5d7ef17a-38b5-4de6-bb91-a1f585321b9a genome assembly, chromosome: 1	Dehalococcoidia bacterium	40.1	40.1	100%	1.4	100	2971032	OZ252230.1
