# Supplementary material for: Nested PCR amplification of the mitochondrial hypervariable region for non-invasive eDNA detection of Cryptobranchus alleganiensis
Source: PLoS One. 2025 Jul 23;20(7):e0328633. doi: 10.1371/journal.pone.0328633 (PMC12286349; doi:10.1371/journal.pone.0328633)
Supplement: S4 File — (CSV) [file pone.0328633.s004.csv]

Description	Scientific Name	Max Score	Total Score	Query Cover	E value	Per. ident	Acc. Len	Accession
Cryptobranchus alleganiensis mitochondrial DNA, D-loop region, tRNA-Phe, complete and partial sequence, isolate: sample 31	Cryptobranchus alleganiensis	44.1	44.1	100%	0.092	100	787	AB445803.1
Cryptobranchus alleganiensis mitochondrion, partial genome	Cryptobranchus alleganiensis	44.1	44.1	100%	0.092	100	16309	GQ368662.1
Ambystoma unisexual lineage JM-2019 isolate WNR-011 tRNA-Pro gene and D-loop, complete sequence; and tRNA-Phe gene, partial sequence; mitochondrial	Ambystoma unisexual lineage JM-2019	40.1	40.1	91%	1.4	100	1093	MK185169.1
Ambystoma barbouri isolate W3_E005 D-loop, partial sequence; mitochondrial	Ambystoma barbouri	40.1	40.1	91%	1.4	100	719	OM540913.1
Ambystoma barbouri isolate Ken_FC9 tRNA-Pro gene and D-loop, partial sequence; mitochondrial	Ambystoma barbouri	40.1	40.1	91%	1.4	100	1077	OM540848.1
Ambystoma unisexual lineage JM-2019 isolate WNR-006 tRNA-Pro gene and D-loop, complete sequence; and tRNA-Phe gene, partial sequence; mitochondrial	Ambystoma unisexual lineage JM-2019	40.1	40.1	91%	1.4	100	1093	MK185164.1
Ambystoma unisexual lineage JM-2019 isolate MSF-007 tRNA-Pro gene and D-loop, complete sequence; and tRNA-Phe gene, partial sequence; mitochondrial	Ambystoma unisexual lineage JM-2019	40.1	40.1	91%	1.4	100	1093	MK185138.1
Ambystoma barbouri isolate R7_L007 tRNA-Pro gene and D-loop, partial sequence; mitochondrial	Ambystoma barbouri	40.1	40.1	91%	1.4	100	1045	OM540881.1
Ambystoma unisexual lineage JM-2019 isolate SPB-009 tRNA-Pro gene and D-loop, complete sequence; and tRNA-Phe gene, partial sequence; mitochondrial	Ambystoma unisexual lineage JM-2019	40.1	40.1	91%	1.4	100	1093	MK185150.1
Ambystoma unisexual lineage JM-2019 isolate WRP-003 tRNA-Pro gene and D-loop, complete sequence; and tRNA-Phe gene, partial sequence; mitochondrial	Ambystoma unisexual lineage JM-2019	40.1	40.1	91%	1.4	100	1093	MK185171.1
Ambystoma unisexual lineage JM-2019 isolate WRP-002 tRNA-Pro gene and D-loop, complete sequence; and tRNA-Phe gene, partial sequence; mitochondrial	Ambystoma unisexual lineage JM-2019	40.1	40.1	91%	1.4	100	1093	MK185170.1
Ambystoma unisexual lineage JM-2019 isolate D6 tRNA-Pro gene and D-loop, partial sequence; mitochondrial	Ambystoma unisexual lineage JM-2019	40.1	40.1	91%	1.4	100	519	MK185180.1
Ambystoma unisexual lineage JM-2019 isolate SPB-005 tRNA-Pro gene and D-loop, complete sequence; and tRNA-Phe gene, partial sequence; mitochondrial	Ambystoma unisexual lineage JM-2019	40.1	40.1	91%	1.4	100	1093	MK185146.1
Ambystoma barbouri isolate Wil2_1 tRNA-Pro gene and D-loop, partial sequence; mitochondrial	Ambystoma barbouri	40.1	40.1	91%	1.4	100	1072	OM540920.1
Ambystoma barbouri isolate Wil2_2 tRNA-Pro gene and D-loop, partial sequence; mitochondrial	Ambystoma barbouri	40.1	40.1	91%	1.4	100	1082	OM540918.1
Ambystoma barbouri isolate W1_E007a D-loop, partial sequence; mitochondrial	Ambystoma barbouri	40.1	40.1	91%	1.4	100	755	OM540908.1
Ambystoma unisexual lineage JM-2019 isolate MSF-009 tRNA-Pro gene and D-loop, complete sequence; and tRNA-Phe gene, partial sequence; mitochondrial	Ambystoma unisexual lineage JM-2019	40.1	40.1	91%	1.4	100	1093	MK185140.1
Ambystoma barbouri isolate R7_L008Y1 tRNA-Pro gene and D-loop, partial sequence; mitochondrial	Ambystoma barbouri	40.1	40.1	91%	1.4	100	1077	OM540882.1
Ambystoma barbouri isolate W1_E010Y1b tRNA-Pro gene and D-loop, partial sequence; mitochondrial	Ambystoma barbouri	40.1	40.1	91%	1.4	100	1079	OM540909.1
Ambystoma barbouri isolate S7_E16 tRNA-Pro gene and D-loop, partial sequence; mitochondrial	Ambystoma barbouri	40.1	40.1	91%	1.4	100	1079	OM540899.1
Ambystoma barbouri isolate R7_A001 tRNA-Pro gene and D-loop, partial sequence; mitochondrial	Ambystoma barbouri	40.1	40.1	91%	1.4	100	1077	OM540874.1
Ambystoma unisexual lineage JM-2019 isolate MSF-005 tRNA-Pro gene and D-loop, complete sequence; and tRNA-Phe gene, partial sequence; mitochondrial	Ambystoma unisexual lineage JM-2019	40.1	40.1	91%	1.4	100	1093	MK185137.1
Ambystoma unisexual lineage JM-2019 isolate SPB-001 tRNA-Pro gene and D-loop, complete sequence; and tRNA-Phe gene, partial sequence; mitochondrial	Ambystoma unisexual lineage JM-2019	40.1	40.1	91%	1.4	100	1093	MK185142.1
Ambystoma barbouri isolate S8_AE001a tRNA-Pro gene and D-loop, partial sequence; mitochondrial	Ambystoma barbouri	40.1	40.1	91%	1.4	100	1078	OM540900.1
Ambystoma barbouri isolate R7_L001 tRNA-Pro gene and D-loop, partial sequence; mitochondrial	Ambystoma barbouri	40.1	40.1	91%	1.4	100	1080	OM540878.1
Ambystoma unisexual lineage JM-2019 isolate SPB-010 tRNA-Pro gene and D-loop, complete sequence; and tRNA-Phe gene, partial sequence; mitochondrial	Ambystoma unisexual lineage JM-2019	40.1	40.1	91%	1.4	100	1093	MK185151.1
Ambystoma unisexual lineage JM-2019 isolate WSE-004 tRNA-Pro gene and D-loop, complete sequence; and tRNA-Phe gene, partial sequence; mitochondrial	Ambystoma unisexual lineage JM-2019	40.1	40.1	91%	1.4	100	1093	MK185174.1
Ambystoma barbouri isolate R9_E004b tRNA-Pro gene and D-loop, partial sequence; mitochondrial	Ambystoma barbouri	40.1	40.1	91%	1.4	100	1066	OM540886.1
Ambystoma barbouri isolate R7_L016 tRNA-Pro gene and D-loop, partial sequence; mitochondrial	Ambystoma barbouri	40.1	40.1	91%	1.4	100	1077	OM540885.1
Ambystoma unisexual lineage JM-2019 isolate SPB-004 tRNA-Pro gene and D-loop, complete sequence; and tRNA-Phe gene, partial sequence; mitochondrial	Ambystoma unisexual lineage JM-2019	40.1	40.1	91%	1.4	100	1093	MK185145.1
Ambystoma unisexual lineage JM-2019 isolate WNR-009 tRNA-Pro gene and D-loop, complete sequence; and tRNA-Phe gene, partial sequence; mitochondrial	Ambystoma unisexual lineage JM-2019	40.1	40.1	91%	1.4	100	1093	MK185167.1
Ambystoma barbouri isolate S7_A006y2 D-loop, partial sequence; mitochondrial	Ambystoma barbouri	40.1	40.1	91%	1.4	100	726	OM540897.1
Ambystoma unisexual lineage JM-2019 isolate WNR-008 tRNA-Pro gene and D-loop, complete sequence; and tRNA-Phe gene, partial sequence; mitochondrial	Ambystoma unisexual lineage JM-2019	40.1	40.1	91%	1.4	100	1093	MK185166.1
Ambystoma unisexual lineage JM-2019 isolate MSF-003 tRNA-Pro gene and D-loop, complete sequence; and tRNA-Phe gene, partial sequence; mitochondrial	Ambystoma unisexual lineage JM-2019	40.1	40.1	91%	1.4	100	1093	MK185136.1
Ambystoma barbouri isolate R7_A001Y1 tRNA-Pro gene and D-loop, partial sequence; mitochondrial	Ambystoma barbouri	40.1	40.1	91%	1.4	100	1049	OM540875.1
Ambystoma unisexual lineage JM-2019 isolate F6 tRNA-Pro gene and D-loop, partial sequence; mitochondrial	Ambystoma unisexual lineage JM-2019	40.1	40.1	91%	1.4	100	519	MK185182.1
Ambystoma unisexual lineage JM-2019 isolate J tRNA-Pro gene and D-loop, partial sequence; mitochondrial	Ambystoma unisexual lineage JM-2019	40.1	40.1	91%	1.4	100	519	MK185184.1
Ambystoma barbouri isolate W1_E0013 tRNA-Pro gene and D-loop, partial sequence; mitochondrial	Ambystoma barbouri	40.1	40.1	91%	1.4	100	1078	OM540907.1
Ambystoma barbouri isolate R9_E11 tRNA-Pro gene and D-loop, partial sequence; mitochondrial	Ambystoma barbouri	40.1	40.1	91%	1.4	100	1079	OM540888.1
Ambystoma unisexual lineage JM-2019 isolate LLM-006 tRNA-Pro gene and D-loop, complete sequence; and tRNA-Phe gene, partial sequence; mitochondrial	Ambystoma unisexual lineage JM-2019	40.1	40.1	91%	1.4	100	1093	MK185134.1
Ambystoma unisexual lineage JM-2019 isolate LLM-003 tRNA-Pro gene and D-loop, complete sequence; and tRNA-Phe gene, partial sequence; mitochondrial	Ambystoma unisexual lineage JM-2019	40.1	40.1	91%	1.4	100	1093	MK185131.1
Ambystoma barbouri isolate R9_E006a tRNA-Pro gene and D-loop, partial sequence; mitochondrial	Ambystoma barbouri	40.1	40.1	91%	1.4	100	1079	OM540887.1
Ambystoma barbouri isolate W3_E005Y1 tRNA-Pro gene and D-loop, partial sequence; mitochondrial	Ambystoma barbouri	40.1	40.1	91%	1.4	100	1077	OM540914.1
Ambystoma barbouri isolate Ken_RR32 tRNA-Pro gene and D-loop, partial sequence; mitochondrial	Ambystoma barbouri	40.1	40.1	91%	1.4	100	1073	OM540855.1
Ambystoma unisexual lineage JM-2019 isolate WRP-008 tRNA-Pro gene and D-loop, complete sequence; and tRNA-Phe gene, partial sequence; mitochondrial	Ambystoma unisexual lineage JM-2019	40.1	40.1	91%	1.4	100	1093	MK185172.1
Ambystoma barbouri isolate Ken_RR23 tRNA-Pro gene and D-loop, partial sequence; mitochondrial	Ambystoma barbouri	40.1	40.1	91%	1.4	100	1077	OM540853.1
Ambystoma unisexual lineage JM-2019 isolate WHP-003 tRNA-Pro gene and D-loop, complete sequence; and tRNA-Phe gene, partial sequence; mitochondrial	Ambystoma unisexual lineage JM-2019	40.1	40.1	91%	1.4	100	1093	MK185153.1
Ambystoma barbouri isolate B6_E010Y2 tRNA-Pro gene and D-loop, partial sequence; mitochondrial	Ambystoma barbouri	40.1	40.1	91%	1.4	100	1080	OM540867.1
Ambystoma unisexual lineage JM-2019 isolate EBB-009 tRNA-Pro gene and D-loop, complete sequence; and tRNA-Phe gene, partial sequence; mitochondrial	Ambystoma unisexual lineage JM-2019	40.1	40.1	91%	1.4	100	1093	MK185129.1
Ambystoma unisexual lineage JM-2019 isolate I tRNA-Pro gene and D-loop, partial sequence; mitochondrial	Ambystoma unisexual lineage JM-2019	40.1	40.1	91%	1.4	100	519	MK185183.1
Ambystoma unisexual lineage JM-2019 isolate SPB-007 tRNA-Pro gene and D-loop, complete sequence; and tRNA-Phe gene, partial sequence; mitochondrial	Ambystoma unisexual lineage JM-2019	40.1	40.1	91%	1.4	100	1093	MK185148.1
Ambystoma barbouri isolate Ken_SL_3 tRNA-Pro gene and D-loop, partial sequence; mitochondrial	Ambystoma barbouri	40.1	40.1	91%	1.4	100	1079	OM540857.1
Ambystoma barbouri isolate R7_L011 tRNA-Pro gene and D-loop, partial sequence; mitochondrial	Ambystoma barbouri	40.1	40.1	91%	1.4	100	1077	OM540884.1
Ambystoma unisexual lineage JM-2019 isolate SPB-006 tRNA-Pro gene and D-loop, complete sequence; and tRNA-Phe gene, partial sequence; mitochondrial	Ambystoma unisexual lineage JM-2019	40.1	40.1	91%	1.4	100	1093	MK185147.1
Ambystoma barbouri isolate Ken_SL_8 tRNA-Pro gene and D-loop, partial sequence; mitochondrial	Ambystoma barbouri	40.1	40.1	91%	1.4	100	1074	OM540859.1
Ambystoma barbouri isolate D3_E001Y2a tRNA-Pro gene and D-loop, partial sequence; mitochondrial	Ambystoma barbouri	40.1	40.1	91%	1.4	100	1076	OM540869.1
Ambystoma barbouri isolate W4_A001Y2 tRNA-Pro gene and D-loop, partial sequence; mitochondrial	Ambystoma barbouri	40.1	40.1	91%	1.4	100	1057	OM540915.1
Ambystoma unisexual lineage JM-2019 isolate LLM-005 tRNA-Pro gene and D-loop, complete sequence; and tRNA-Phe gene, partial sequence; mitochondrial	Ambystoma unisexual lineage JM-2019	40.1	40.1	91%	1.4	100	1093	MK185133.1
Ambystoma barbouri isolate D3_E006Y2a tRNA-Pro gene and D-loop, partial sequence; mitochondrial	Ambystoma barbouri	40.1	40.1	91%	1.4	100	1076	OM540870.1
Ambystoma barbouri isolate S2a_E005 tRNA-Pro gene and D-loop, partial sequence; mitochondrial	Ambystoma barbouri	40.1	40.1	91%	1.4	100	1079	OM540891.1
Ambystoma barbouri isolate Ken_JS1 tRNA-Pro gene and D-loop, partial sequence; mitochondrial	Ambystoma barbouri	40.1	40.1	91%	1.4	100	1077	OM540849.1
Ambystoma barbouri isolate Ken_SL_11 tRNA-Pro gene and D-loop, partial sequence; mitochondrial	Ambystoma barbouri	40.1	40.1	91%	1.4	100	1079	OM540856.1
Ambystoma barbouri isolate S7_1E004 tRNA-Pro gene and D-loop, partial sequence; mitochondrial	Ambystoma barbouri	40.1	40.1	91%	1.4	100	1079	OM540895.1
Ambystoma barbouri isolate W4_E04Y2 tRNA-Pro gene and D-loop, partial sequence; mitochondrial	Ambystoma barbouri	40.1	40.1	91%	1.4	100	1057	OM540917.1
Ambystoma barbouri isolate R1_EO20y2a tRNA-Pro gene and D-loop, partial sequence; mitochondrial	Ambystoma barbouri	40.1	40.1	91%	1.4	100	1080	OM540873.1
Ambystoma unisexual lineage JM-2019 isolate LLM-004 tRNA-Pro gene and D-loop, complete sequence; and tRNA-Phe gene, partial sequence; mitochondrial	Ambystoma unisexual lineage JM-2019	40.1	40.1	91%	1.4	100	1093	MK185132.1
Ambystoma barbouri isolate S5_E004y2a tRNA-Pro gene and D-loop, partial sequence; mitochondrial	Ambystoma barbouri	40.1	40.1	91%	1.4	100	1077	OM540894.1
Ambystoma unisexual lineage JM-2019 isolate WNR-010 tRNA-Pro gene and D-loop, complete sequence; and tRNA-Phe gene, partial sequence; mitochondrial	Ambystoma unisexual lineage JM-2019	40.1	40.1	91%	1.4	100	1093	MK185168.1
Ambystoma barbouri isolate S5_E001y2a tRNA-Pro gene and D-loop, partial sequence; mitochondrial	Ambystoma barbouri	40.1	40.1	91%	1.4	100	1079	OM540892.1
Ambystoma barbouri isolate Ken_RR10 tRNA-Pro gene and D-loop, partial sequence; mitochondrial	Ambystoma barbouri	40.1	40.1	91%	1.4	100	1077	OM540851.1
Ambystoma barbouri isolate R7_L002 tRNA-Pro gene and D-loop, partial sequence; mitochondrial	Ambystoma barbouri	40.1	40.1	91%	1.4	100	999	OM540879.1
Ambystoma barbouri isolate W4_A002Y2 tRNA-Pro gene and D-loop, partial sequence; mitochondrial	Ambystoma barbouri	40.1	40.1	91%	1.4	100	1057	OM540916.1
Ambystoma unisexual lineage JM-2019 isolate WHP-002 tRNA-Pro gene and D-loop, complete sequence; and tRNA-Phe gene, partial sequence; mitochondrial	Ambystoma unisexual lineage JM-2019	40.1	40.1	91%	1.4	100	1093	MK185152.1
Ambystoma unisexual lineage JM-2019 isolate WNR-007 tRNA-Pro gene and D-loop, complete sequence; and tRNA-Phe gene, partial sequence; mitochondrial	Ambystoma unisexual lineage JM-2019	40.1	40.1	91%	1.4	100	1093	MK185165.1
Ambystoma barbouri isolate R1_E017y2a tRNA-Pro gene and D-loop, partial sequence; mitochondrial	Ambystoma barbouri	40.1	40.1	91%	1.4	100	1061	OM540872.1
Ambystoma barbouri isolate S8_E0010 tRNA-Pro gene and D-loop, partial sequence; mitochondrial	Ambystoma barbouri	40.1	40.1	91%	1.4	100	1077	OM540903.1
Ambystoma barbouri isolate W3_002 tRNA-Pro gene and D-loop, partial sequence; mitochondrial	Ambystoma barbouri	40.1	40.1	91%	1.4	100	1077	OM540911.1
Ambystoma barbouri isolate R7_L009Y1 tRNA-Pro gene and D-loop, partial sequence; mitochondrial	Ambystoma barbouri	40.1	40.1	91%	1.4	100	1077	OM540883.1
Ambystoma unisexual lineage JM-2019 isolate EBB-007 tRNA-Pro gene and D-loop, complete sequence; and tRNA-Phe gene, partial sequence; mitochondrial	Ambystoma unisexual lineage JM-2019	40.1	40.1	91%	1.4	100	1093	MK185128.1
Ambystoma unisexual lineage JM-2019 isolate WHP-008 tRNA-Pro gene and D-loop, complete sequence; and tRNA-Phe gene, partial sequence; mitochondrial	Ambystoma unisexual lineage JM-2019	40.1	40.1	91%	1.4	100	1093	MK185157.1
Ambystoma barbouri isolate Ken_SW_20 tRNA-Pro gene and D-loop, partial sequence; mitochondrial	Ambystoma barbouri	40.1	40.1	91%	1.4	100	1047	OM540862.1
Ambystoma unisexual lineage JM-2019 isolate LLM-002 tRNA-Pro gene and D-loop, complete sequence; and tRNA-Phe gene, partial sequence; mitochondrial	Ambystoma unisexual lineage JM-2019	40.1	40.1	91%	1.4	100	1093	MK185130.1
Ambystoma unisexual lineage JM-2019 isolate SPB-002 tRNA-Pro gene and D-loop, complete sequence; and tRNA-Phe gene, partial sequence; mitochondrial	Ambystoma unisexual lineage JM-2019	40.1	40.1	91%	1.4	100	1093	MK185143.1
Ambystoma barbouri isolate W1_a2 tRNA-Pro gene and D-loop, partial sequence; mitochondrial	Ambystoma barbouri	40.1	40.1	91%	1.4	100	1079	OM540906.1
Ambystoma unisexual lineage JM-2019 isolate WSE-008 tRNA-Pro gene and D-loop, complete sequence; and tRNA-Phe gene, partial sequence; mitochondrial	Ambystoma unisexual lineage JM-2019	40.1	40.1	91%	1.4	100	1093	MK185176.1
Ambystoma unisexual lineage JM-2019 isolate K tRNA-Pro gene and D-loop, partial sequence; mitochondrial	Ambystoma unisexual lineage JM-2019	40.1	40.1	91%	1.4	100	519	MK185185.1
Ambystoma barbouri isolate S2a_E003c tRNA-Pro gene and D-loop, partial sequence; mitochondrial	Ambystoma barbouri	40.1	40.1	91%	1.4	100	1079	OM540889.1
Ambystoma barbouri isolate R7_E006Y2A tRNA-Pro gene and D-loop, partial sequence; mitochondrial	Ambystoma barbouri	40.1	40.1	91%	1.4	100	1080	OM540877.1
Ambystoma barbouri isolate Ken_SW_18 tRNA-Pro gene and D-loop, partial sequence; mitochondrial	Ambystoma barbouri	40.1	40.1	91%	1.4	100	1038	OM540861.1
Ambystoma barbouri isolate W1_E011Y1c tRNA-Pro gene and D-loop, partial sequence; mitochondrial	Ambystoma barbouri	40.1	40.1	91%	1.4	100	1079	OM540910.1
Ambystoma unisexual lineage JM-2019 isolate SPB-008 tRNA-Pro gene and D-loop, complete sequence; and tRNA-Phe gene, partial sequence; mitochondrial	Ambystoma unisexual lineage JM-2019	40.1	40.1	91%	1.4	100	1093	MK185149.1
Ambystoma unisexual lineage JM-2019 isolate WSE-009 tRNA-Pro gene, complete sequence; and D-loop, partial sequence; mitochondrial	Ambystoma unisexual lineage JM-2019	40.1	40.1	91%	1.4	100	729	MK185177.1
Ambystoma barbouri isolate S8_E0014 tRNA-Pro gene and D-loop, partial sequence; mitochondrial	Ambystoma barbouri	40.1	40.1	91%	1.4	100	1077	OM540904.1
Ambystoma unisexual lineage JM-2019 isolate SPB-003 tRNA-Pro gene and D-loop, complete sequence; and tRNA-Phe gene, partial sequence; mitochondrial	Ambystoma unisexual lineage JM-2019	40.1	40.1	91%	1.4	100	1093	MK185144.1
Ambystoma unisexual lineage JM-2019 isolate WHP-004 tRNA-Pro gene and D-loop, complete sequence; and tRNA-Phe gene, partial sequence; mitochondrial	Ambystoma unisexual lineage JM-2019	40.1	40.1	91%	1.4	100	1093	MK185154.1
Ambystoma unisexual lineage JM-2019 isolate E7 tRNA-Pro gene and D-loop, partial sequence; mitochondrial	Ambystoma unisexual lineage JM-2019	40.1	40.1	91%	1.4	100	519	MK185181.1
Ambystoma barbouri isolate S8_JB tRNA-Pro gene and D-loop, partial sequence; mitochondrial	Ambystoma barbouri	40.1	40.1	91%	1.4	100	968	OM540905.1
Ambystoma barbouri isolate S7_E003a tRNA-Pro gene and D-loop, partial sequence; mitochondrial	Ambystoma barbouri	40.1	40.1	91%	1.4	100	1079	OM540898.1
Ambystoma barbouri isolate B6_E008Y2 tRNA-Pro gene and D-loop, partial sequence; mitochondrial	Ambystoma barbouri	40.1	40.1	91%	1.4	100	1080	OM540866.1
Ambystoma unisexual lineage JM-2019 isolate WHP-005 tRNA-Pro gene and D-loop, complete sequence; and tRNA-Phe gene, partial sequence; mitochondrial	Ambystoma unisexual lineage JM-2019	40.1	40.1	91%	1.4	100	1093	MK185155.1
