# Supplementary material for: Nested PCR amplification of the mitochondrial hypervariable region for non-invasive eDNA detection of Cryptobranchus alleganiensis
Source: PLoS One. 2025 Jul 23;20(7):e0328633. doi: 10.1371/journal.pone.0328633 (PMC12286349; doi:10.1371/journal.pone.0328633)
Supplement: S5 File — (CSV) [file pone.0328633.s005.csv]

Description	Scientific Name	Max Score	Total Score	Query Cover	E value	Per. ident	Acc. Len	Accession
Cryptobranchus alleganiensis mitochondrial DNA, D-loop region, tRNA-Phe, complete and partial sequence, isolate: sample 31	Cryptobranchus alleganiensis	48.1	48.1	100%	0.009	100	787	AB445803.1
Cryptobranchus alleganiensis mitochondrion, partial genome	Cryptobranchus alleganiensis	48.1	48.1	100%	0.009	100	16309	GQ368662.1
PREDICTED: Papaver somniferum serine racemase-like (LOC113299299), transcript variant X3, mRNA	Papaver somniferum	40.1	40.1	83%	2.2	100	3278	XM_026548307.1
Abra segmentum genome assembly, chromosome: 9	Unknown	40.1	78.3	83%	2.2	100	81859203	OZ251777.1
Alectoris rufa genome assembly, chromosome: 40	Alectoris rufa	40.1	108	83%	2.2	100	77739472	OZ238805.1
PREDICTED: Ricinus communis cation/calcium exchanger 2 (LOC8286489), mRNA	Ricinus communis	40.1	40.1	83%	2.2	100	2239	XM_002525635.4
PREDICTED: Papaver somniferum serine racemase-like (LOC113299299), transcript variant X4, mRNA	Papaver somniferum	40.1	40.1	83%	2.2	100	3211	XM_026548308.1
PREDICTED: Papaver somniferum serine racemase-like (LOC113299299), transcript variant X2, mRNA	Papaver somniferum	40.1	40.1	83%	2.2	100	3213	XM_026548306.1
PREDICTED: Papaver somniferum serine racemase-like (LOC113299299), transcript variant X5, mRNA	Papaver somniferum	40.1	40.1	83%	2.2	100	3119	XM_026548309.1
Mesomycoplasma ovipneumoniae strain CHIF5_ANC4221 chromosome, complete genome	Mesomycoplasma ovipneumoniae	40.1	40.1	83%	2.2	100	1047698	CP145968.1
PREDICTED: Papaver somniferum serine racemase-like (LOC113299299), transcript variant X1, mRNA	Papaver somniferum	40.1	40.1	83%	2.2	100	3194	XM_026548305.1
PREDICTED: Rhineura floridana phospholipase C eta 1 (PLCH1), transcript variant X8, mRNA	Rhineura floridana	38.2	38.2	79%	8.5	100	8321	XM_061637109.1
MAG: Acholeplasmataceae bacterium isolate c289da16-4743-485f-819d-17f5771af8e7 genome assembly, chromosome: 1	Acholeplasmataceae bacterium	38.2	38.2	79%	8.5	100	1691679	OZ223250.1
PREDICTED: Jatropha curcas isocitrate dehydrogenase [NADP] (LOC105632404), mRNA	Jatropha curcas	38.2	38.2	79%	8.5	100	1725	XM_012214779.3
PREDICTED: Rhineura floridana phospholipase C eta 1 (PLCH1), transcript variant X5, mRNA	Rhineura floridana	38.2	38.2	79%	8.5	100	8402	XM_061637106.1
Kordia antarctica strain IMCC3317 chromosome, complete genome	Kordia antarctica	38.2	38.2	79%	8.5	100	5500985	CP019288.1
PREDICTED: Rhineura floridana phospholipase C eta 1 (PLCH1), transcript variant X4, mRNA	Rhineura floridana	38.2	38.2	79%	8.5	100	8405	XM_061637105.1
Equus caballus clone CH241-67M21, complete sequence	Equus caballus	38.2	38.2	79%	8.5	100	170710	AC124908.3
Diacrisia sannio genome assembly, chromosome: 18	Diacrisia sannio	38.2	38.2	79%	8.5	100	23845430	OZ259147.1
PREDICTED: Rhineura floridana phospholipase C eta 1 (PLCH1), transcript variant X9, mRNA	Rhineura floridana	38.2	38.2	79%	8.5	100	8309	XM_061637110.1
PREDICTED: Asterias amurensis uncharacterized protein (LOC139949120), transcript variant X2, mRNA	Asterias amurensis	38.2	38.2	79%	8.5	100	5908	XM_071947524.1
PREDICTED: Actinia tenebrosa amiloride-sensitive sodium channel subunit gamma-2-like (LOC116307497), mRNA	Actinia tenebrosa	38.2	38.2	79%	8.5	100	1715	XM_031717765.1
PREDICTED: Asterias rubens uncharacterized LOC117300278 (LOC117300278), mRNA	Asterias rubens	38.2	38.2	79%	8.5	100	4101	XM_033784011.1
PREDICTED: Rhineura floridana phospholipase C eta 1 (PLCH1), transcript variant X10, mRNA	Rhineura floridana	38.2	38.2	79%	8.5	100	8539	XM_061637112.1
PREDICTED: Astyanax mexicanus uncharacterized LOC103035374 (LOC103035374), mRNA	Astyanax mexicanus	38.2	38.2	79%	8.5	100	2880	XM_007258099.4
PREDICTED: Quercus suber uncharacterized LOC136066954 (LOC136066954), transcript variant X1, ncRNA	Quercus suber	38.2	38.2	79%	8.5	100	1159	XR_010628472.1
PREDICTED: Aphelocoma coerulescens uncharacterized lncRNA (LOC138108631), transcript variant X2, ncRNA	Aphelocoma coerulescens	38.2	38.2	79%	8.5	100	2107	XR_011150034.1
PREDICTED: Rhineura floridana phospholipase C eta 1 (PLCH1), transcript variant X7, mRNA	Rhineura floridana	38.2	38.2	79%	8.5	100	8396	XM_061637108.1
PREDICTED: Rhineura floridana phospholipase C eta 1 (PLCH1), transcript variant X6, mRNA	Rhineura floridana	38.2	38.2	79%	8.5	100	8399	XM_061637107.1
PREDICTED: Tinamus guttatus metallothionein-like 5, testis-specific (tesmin) (MTL5), mRNA	Tinamus guttatus	38.2	38.2	79%	8.5	100	1755	XM_010222021.1
Malus domestica cultivar Golden Delicious chromosome 14	Malus domestica	38.2	38.2	79%	8.5	100	30989496	CP168778.1
PREDICTED: Rhineura floridana phospholipase C eta 1 (PLCH1), transcript variant X1, mRNA	Rhineura floridana	38.2	38.2	79%	8.5	100	8408	XM_061637102.1
PREDICTED: Scylla paramamosain uncharacterized LOC135100437 (LOC135100437), mRNA	Scylla paramamosain	38.2	38.2	79%	8.5	100	7612	XM_064003311.1
PREDICTED: Asterias amurensis uncharacterized protein (LOC139949120), transcript variant X1, mRNA	Asterias amurensis	38.2	38.2	79%	8.5	100	5947	XM_071947523.1
PREDICTED: Loxodonta africana uncharacterized LOC135230758 (LOC135230758), ncRNA	Loxodonta africana	38.2	38.2	79%	8.5	100	5667	XR_010321458.1
PREDICTED: Rhineura floridana phospholipase C eta 1 (PLCH1), transcript variant X2, mRNA	Rhineura floridana	38.2	38.2	79%	8.5	100	8210	XM_061637103.1
Malus domestica cultivar Golden Delicious chromosome 05	Malus domestica	38.2	104	88%	8.5	100	45767126	CP168769.1
PREDICTED: Malus sylvestris uncharacterized LOC126621173 (LOC126621173), ncRNA	Malus sylvestris	38.2	38.2	79%	8.5	100	1771	XR_007622817.1
PREDICTED: Malus domestica uncharacterized lncRNA (LOC139195921), ncRNA	Malus domestica	38.2	38.2	79%	8.5	100	2307	XR_011580999.1
PREDICTED: Henckelia pumila uncharacterized protein At4g37920 (LOC140887654), mRNA	Henckelia pumila	38.2	38.2	79%	8.5	100	1279	XM_073295055.1
PREDICTED: Quercus suber uncharacterized LOC136066954 (LOC136066954), transcript variant X2, ncRNA	Quercus suber	38.2	38.2	79%	8.5	100	1133	XR_010628473.1
PREDICTED: Rhineura floridana phospholipase C eta 1 (PLCH1), transcript variant X3, mRNA	Rhineura floridana	38.2	38.2	79%	8.5	100	8405	XM_061637104.1
PREDICTED: Leptinotarsa decemlineata uncharacterized LOC111517468 (LOC111517468), transcript variant X2, mRNA	Leptinotarsa decemlineata	38.2	38.2	79%	8.5	100	4673	XM_023173636.1
PREDICTED: Portunus trituberculatus uncharacterized LOC123516276 (LOC123516276), transcript variant X2, mRNA	Portunus trituberculatus	38.2	38.2	79%	8.5	100	7518	XM_045275534.1
PREDICTED: Littorina saxatilis serine/threonine-protein kinase H1 homolog (LOC138966609), mRNA	Littorina saxatilis	38.2	38.2	79%	8.5	100	6761	XM_070338896.1
PREDICTED: Portunus trituberculatus uncharacterized LOC123516276 (LOC123516276), transcript variant X1, mRNA	Portunus trituberculatus	38.2	38.2	79%	8.5	100	7459	XM_045275533.1
PREDICTED: Aphelocoma coerulescens uncharacterized lncRNA (LOC138108631), transcript variant X1, ncRNA	Aphelocoma coerulescens	38.2	38.2	79%	8.5	100	1987	XR_011150033.1
Paranemonia cinerea genome assembly, chromosome: 11	Unknown	38.2	76.3	79%	8.5	100	14363282	OZ251614.1
Levilactobacillus brevis strain NS2301G3 chromosome, complete genome	Levilactobacillus brevis	36.2	36.2	75%	34	100	2449247	CP165720.1
Levilactobacillus brevis strain H8 chromosome, complete genome	Levilactobacillus brevis	36.2	36.2	75%	34	100	2350541	CP178219.1
Flavobacterium tructae strain CF-01 chromosome, complete genome	Flavobacterium tructae	36.2	36.2	75%	34	100	5688548	CP166110.1
PREDICTED: Myotis daubentonii SKI3 subunit of superkiller complex (SKIC3), transcript variant X2, mRNA	Myotis daubentonii	36.2	36.2	75%	34	100	6187	XM_059694065.1
Diacrisia sannio genome assembly, chromosome: 9	Diacrisia sannio	36.2	36.2	75%	34	100	26157084	OZ259138.1
PREDICTED: Macrobrachium nipponense BOS complex subunit NOMO1-like (LOC135222696), transcript variant X2, mRNA	Macrobrachium nipponense	36.2	36.2	75%	34	100	3994	XM_064260882.1
Arcobacter cryaerophilus gv. pseudocryaerophilus strain LEO 53 chromosome, complete genome	Arcobacter cryaerophilus gv. pseudocryaerophilus	36.2	36.2	92%	34	95.45	2077270	CP134855.1
PREDICTED: Pan troglodytes uncharacterized LOC104006072 (LOC104006072), transcript variant X2, ncRNA	Pan troglodytes	36.2	36.2	75%	34	100	2774	XR_010148306.1
Levilactobacillus brevis strain CRAI chromosome, complete genome	Levilactobacillus brevis	36.2	36.2	75%	34	100	2550312	CP191260.1
Arcobacter cryaerophilus gv. pseudocryaerophilus strain LEO 79 chromosome, complete genome	Arcobacter cryaerophilus gv. pseudocryaerophilus	36.2	36.2	92%	34	95.45	2138987	CP134850.1
PREDICTED: Lytechinus pictus cation channel sperm-associated auxiliary subunit delta-like (LOC135156973), mRNA	Lytechinus pictus	36.2	36.2	75%	34	100	3794	XM_064111184.1
Flavobacterium johnsoniae UW101 strain ATCC 17061 chromosome, complete genome	Flavobacterium johnsoniae UW101	36.2	36.2	75%	34	100	6096850	CP140160.1
Olleya sp. R77988 chromosome, complete genome	Olleya sp. R77988	36.2	36.2	75%	34	100	3305885	CP138988.1
Escherichia phage vB_EcoM_JNE01, complete genome	Escherichia phage vB_EcoM_JNE01	36.2	36.2	75%	34	100	355583	OR670491.1
PREDICTED: Myotis daubentonii SKI3 subunit of superkiller complex (SKIC3), transcript variant X7, mRNA	Myotis daubentonii	36.2	36.2	75%	34	100	6153	XM_059694071.1
MAG: Rhodospirillaceae bacterium isolate beb2b421-6d21-4c89-bdf5-81a05d3e7e62 genome assembly, chromosome: 1	Rhodospirillaceae bacterium	36.2	36.2	92%	34	95.45	2820394	OY764545.1
Neobacillus sp. SCS-31 chromosome, complete genome	Neobacillus sp. SCS-31	36.2	36.2	75%	34	100	4577160	CP143543.1
PREDICTED: Halyomorpha halys uncharacterized protein (LOC136796920), transcript variant X2, mRNA	Halyomorpha halys	36.2	36.2	75%	34	100	1853	XM_067052083.1
Diplodiscus trichospermus chromosome 2 mitochondrion, complete sequence	Diplodiscus trichospermus	36.2	36.2	92%	34	95.45	614985	OR832747.1
Flavobacterium sp. CFS9 DNA, complete genome	Flavobacterium sp. CFS9	36.2	36.2	75%	34	100	5370016	AP031573.1
PREDICTED: Myotis daubentonii SKI3 subunit of superkiller complex (SKIC3), transcript variant X6, mRNA	Myotis daubentonii	36.2	36.2	75%	34	100	6102	XM_059694070.1
Levilactobacillus brevis strain BD-LB chromosome, complete genome	Levilactobacillus brevis	36.2	36.2	75%	34	100	2507364	CP166198.1
Pterospermum kingtungense mitochondrion, complete genome	Pterospermum kingtungense	36.2	72.4	92%	34	95.45	532574	OR832751.1
PREDICTED: Castor canadensis uncharacterized lncRNA (LOC141421721), ncRNA	Castor canadensis	36.2	36.2	75%	34	100	10791	XR_012446393.1
Arcobacter cryaerophilus gv. pseudocryaerophilus strain LEO 74 chromosome, complete genome	Arcobacter cryaerophilus gv. pseudocryaerophilus	36.2	36.2	92%	34	95.45	2139572	CP134851.1
PREDICTED: Arachis hypogaea uncharacterized protein (LOC112776125), transcript variant X1, mRNA	Arachis hypogaea	36.2	36.2	75%	34	100	1900	XM_025820145.3
PREDICTED: Ambystoma mexicanum DM1 locus, WD repeat containing (DMWD), mRNA	Ambystoma mexicanum	36.2	36.2	75%	34	100	8683	XM_069644645.1
PREDICTED: Gorilla gorilla gorilla uncharacterized lncRNA (LOC134757915), ncRNA	Gorilla gorilla gorilla	36.2	36.2	75%	34	100	8001	XR_010132517.1
PREDICTED: Myotis yumanensis SKI3 subunit of superkiller complex (SKIC3), transcript variant X2, mRNA	Myotis yumanensis	36.2	36.2	75%	34	100	7801	XM_070412349.1
PREDICTED: Anoplolepis gracilipes uncharacterized protein (LOC140664133), transcript variant X1, mRNA	Anoplolepis gracilipes	36.2	36.2	75%	34	100	7440	XM_072888918.1
Levilactobacillus brevis isolate Levilactobacillus brevis CIRM-BIA2444 genome assembly, chromosome: 1	Levilactobacillus brevis	36.2	36.2	75%	34	100	2341171	OZ061585.1
Vibrio alginolyticus strain Isc25B chromosome 2, complete sequence	Vibrio alginolyticus	36.2	36.2	75%	34	100	1931379	CP099952.1
Levilactobacillus brevis strain PYN10-6-2 chromosome, complete genome	Levilactobacillus brevis	36.2	36.2	75%	34	100	2555960	CP156920.1
Bertholletia excelsa chromosome 14	Bertholletia excelsa	36.2	68.4	83%	34	100	32327611	CP102168.1
Levilactobacillus brevis strain 47f chromosome 1, complete sequence	Levilactobacillus brevis	36.2	36.2	75%	34	100	2400704	CP145109.1
Levilactobacillus brevis strain CHEE98 chromosome	Levilactobacillus brevis	36.2	36.2	75%	34	100	2776782	CP168078.1
PREDICTED: Cryptomeria japonica dihydrolipoyllysine-residue acetyltransferase component 2 of pyruvate dehydrogenase complex, mitochondrial (LOC131061023), transcript variant X2, mRNA	Cryptomeria japonica	36.2	36.2	75%	34	100	2214	XM_057994532.2
Flavobacterium sp. 2 chromosome, complete genome	Flavobacterium sp. 2	36.2	36.2	75%	34	100	5298928	CP188206.1
PREDICTED: Cryptomeria japonica dihydrolipoyllysine-residue acetyltransferase component 2 of pyruvate dehydrogenase complex, mitochondrial (LOC131061023), transcript variant X1, mRNA	Cryptomeria japonica	36.2	36.2	75%	34	100	2262	XM_057994531.2
PREDICTED: Cydia strobilella inhibitor of nuclear factor kappa-B kinase subunit epsilon (LOC134749464), mRNA	Cydia strobilella	36.2	36.2	75%	34	100	4270	XM_063684396.1
MAG: Endozoicomonas sp. isolate 83fe6ec3-ea9b-4b46-8e1a-20fbcf80582c genome assembly, chromosome: 1	Endozoicomonas sp.	36.2	36.2	75%	34	100	6039985	OZ239981.1
PREDICTED: Macrobrachium nipponense BOS complex subunit NOMO1-like (LOC135222696), transcript variant X1, mRNA	Macrobrachium nipponense	36.2	36.2	75%	34	100	3897	XM_064260881.1
Arcobacter cryaerophilus gv. pseudocryaerophilus strain DSM 115956 chromosome, complete genome	Arcobacter cryaerophilus gv. pseudocryaerophilus	36.2	36.2	92%	34	95.45	2074366	CP129949.1
PREDICTED: Myotis yumanensis SKI3 subunit of superkiller complex (SKIC3), transcript variant X1, mRNA	Myotis yumanensis	36.2	36.2	75%	34	100	8011	XM_070412348.1
PREDICTED: Myotis daubentonii SKI3 subunit of superkiller complex (SKIC3), transcript variant X1, mRNA	Myotis daubentonii	36.2	36.2	75%	34	100	6673	XM_059694064.1
Prochlorococcus sp. MIT 1341 chromosome, complete genome	Prochlorococcus sp. MIT 1341	36.2	36.2	75%	34	100	1937096	CP139304.1
PREDICTED: Bemisia tabaci uncharacterized protein (LOC140223930), mRNA	Bemisia tabaci	36.2	36.2	92%	34	95.45	492	XM_072296454.1
PREDICTED: Pogona vitticeps glutaminyl-tRNA amidotransferase subunit QRSL1 (QRSL1), transcript variant X1, mRNA	Pogona vitticeps	36.2	36.2	75%	34	100	4039	XM_020812136.2
[Mycoplasma] gypis strain B1/T1 chromosome, complete genome	[Mycoplasma] gypis	36.2	36.2	75%	34	100	833262	CP148066.1
PREDICTED: Myotis daubentonii SKI3 subunit of superkiller complex (SKIC3), transcript variant X8, mRNA	Myotis daubentonii	36.2	36.2	75%	34	100	6718	XM_059694072.1
Levilactobacillus brevis strain DY55bre chromosome, complete genome	Levilactobacillus brevis	36.2	36.2	75%	34	100	2485670	CP136801.1
Craigia yunnanensis chromosome 1 mitochondrion, complete sequence	Craigia yunnanensis	36.2	36.2	92%	34	95.45	186298	OR839130.1
